# Supplementary material for: Detecting polynucleotide motifs: Pentads, hexads, and beyond
Source: PLoS Comput Biol. 2025 Oct 28;21(10):e1013633. doi: 10.1371/journal.pcbi.1013633 (PMC12582501; doi:10.1371/journal.pcbi.1013633)
Supplement: S1 Table — (XLSX) [file pcbi.1013633.s001.xlsx]

## Sheet: Table S1
Table S1: PDB structures containing polyads identified by LinkTetrado.
No	PDB ID	NA type	Experiment	Core motif	QID*	G4 description	# polyads	Polyad type	Polyad-forming residues**
1	1EEG	DNA	NMR	G4-helix: 2 G4s	Q39	parallel, 2 tetrads	1	Hexad	A.DG1, A.DA3, A.DG4, B.DG1, B.DA3, B.DG4
					Q40	parallel, 2 tetrads	1	Hexad	D.DG4, D.DA3, D.DG1, C.DG4, C.DA3, C.DG1
2	1J6S	RNA	X-Ray	Quadruplex (2 assemblies)	Q84	parallel, 5 tetrads	1	Octad	A.G2, AC.BRU1, AC.G2, AA.BRU1, AA.G2, AB.BRU1, AB.G2, A.BRU1
					Q86	parallel, 5 tetrads	1	Octad	C.G14, CB.BRU13, CB.G14, CA.BRU13, CA.G14, CC.BRU13, CC.G14, C.BRU13
3	1JJP	DNA	NMR	Quadruplex	Q50	mixed, 4 tetrads	2	Pentad	A.DG1, B.DA4, B.DG5, B.DG2, B.DG11 A.DG2, A.DA4, A.DG5, B.DG1, A.DG11
4	1MY9	RNA	NMR	G4-helix: 2 G4s	Q90	parallel, 2 tetrads	1	Hexad	A.G1, A.A3, A.G4, A.G10, A.A12, A.G13
					Q91	parallel, 2 tetrads	1	Hexad	B.G18, B.A17, B.G15, B.G27, B.A26,B.G24
5	1N7A	RNA/DNA	X-Ray	G4-helix: 2 G4s	Q67	parallel, 5 tetrads	1	Octad	A.A3, F.U1, D.A3, G.U1, H.A3, B.U1, C.A3, E.U1
					Q68	parallel, 5 tetrads	1	Octad	B.A3, C.U1, E.A3, A.U1, F.A3, D.U1, G.A3, H.U1
6	1OZ8	DNA	NMR	Quadruplex	Q105	parallel, 3 tetrads	2	Heptad	A.DG1, A.DA3, A.DG4, A.DA6, A.DG7, A.DA9, A.DG10 A.DG22, A.DA21, A.DG19, A.DA18, A.DG16, A.DA15, A.DG13
7	1XCE	DNA	NMR	Quadruplex	Q110, Q111	mixed, 6 tetrads	2	Hexad	A.DG3, A.DT6, A.DG7, B.DG3, B.DT6, B.DG7 C.DG7, C.DT6, C.DG3, D.DG7, D.DT6, D.DG3
8	1Y8D	DNA	NMR	Quadruplex	Q109	mixed, 6 tetrads	2	Pentad	A.DG3, A.DG7, A.DA9, A.DG10, A.DG14 B.DG10, B.DA9, B.DG7, B.DG3, B.DG14
9	2GRB	RNA	X-Ray	Quadruplex (2 assemblies)	Q129	parallel, 4 tetrads	1	Pentad	A.G2, D.G2, B.G2, C.U33/1, C.G2
					Q130	parallel, 4 tetrads	1	Pentad	E.G2, H.G2, F.G2, G.U33/1, G.G2
10	2M18	RNAa	NMR	G4-helix: 2 G4s	Q231	parallel, 3 tetrads	1	Hexad	A.G1, A.A6, A.G7, B.G11, B.A16, B.G17
					Q232	parallel, 3 tetrads	1	Hexad	D.G37, D.A36, D.G31, C.G27, C.A26, C.G21
11	2RQJ	RNAa	NMR	G4-helix: 2 G4s	Q177	parallel, 2 tetrads	1	Hexad	A.G1, A.A3, A.G4, A.G7, A.A9, A.G10
					Q178	parallel, 2 tetrads	1	Hexad	B.G16, B.A15, B.G13, B.G22,B.A21, B.G19
12	2RSK	RNAa	NMR	G4-helix: 2 G4s	Q229	parallel, 2 tetrads	1	Hexad	A.G1, A.A3, A.G4, A.G7, A.A9, A.G10
					Q230	parallel, 2 tetrads	1	Hexad	B.G16, B.A15, B.G13, B.G22, B.A21,B.G19
13	2RU7	RNAa	NMR	G4-helix: 2 G4s	Q257	parallel, 2 tetrads	1	Hexad	A.G1, A.A3, A.G4, A.G7, A.A9, A.G10
					Q258	parallel, 2 tetrads	1	Hexad	B.G16, B.A15, B.G13, B.G22, B.A21, B.G19
14	3CCO	DNA	X-Ray	Quadruplex	Q160	parallel, 3 tetrads	1	Hexad	A.DG1003, A.DA1008, A.DG1009, AA.DG1003, AA.DA1008, AA.DG1009
15	3MIJ	RNA	X-Ray	Quadruplex	Q193	parallel, 3 tetrads	1	Octad	A.G3, A.A8, A.G9, AA.A2, AA.G3, AA.A8, AA.G9, A.A2
16	4RJ1	RNA	X-Ray	G4-helix: 2 G4s	Q282	parallel, 5 tetrads	1	Octad	A.G1003, BC.U2001, AC.G1003, BA.U2001, AA.G1003, BB.U2001, AB.G1003, B.U2001
					Q283	parallel, 5 tetrads	1	Octad	B.G2003, A.U1001, BC.G2003, AC.U1001, BA.G2003, AA.U1001, BB.G2003, AB.U1001
17	4RNE	RNA	X-Ray	G4-helix: 2 G4s (2 assemblies)	Q286	parallel, 5 tetrads	1	Octad	A.G103, DB.U401, D.G403, AA.U101, C.G303, BB.U201, B.G203, CB.U301
					Q287	parallel, 5 tetrads	1	Octad	CB.G303, A.U101, DB.G403, D.U401, AA.G103, C.U301, BB.G203, B.U201
					Q288	parallel, 5 tetrads	1	Octad	E.G503, HB.U801, FB.G603, GB.U701, EA.G503, H.U801, F.G603, G.U701
					Q289	parallel, 5 tetrads	1	Octad	G.G703, E.U501, HB.G803, FB.U601, GB.G703, EA.U501, H.G803, F.U601
18	5MTA	DNAb	NMR	Quadruplex	Q362	hybrid, 3 tetrads	1	Pentad	A.DG4, A.DT7, A.DG24, A.DG31, A.DG11
19	5MTG	DNAb	NMR	Quadruplex	Q363	hybrid, 3 tetrads	1	Pentad	A.DG4, A.DT7, A.DG24, A.DG31, A.DG11
20	5V3F	RNA	X-Ray	G4-helix: 2 G4s	Q342	parallel, 3 tetrads	1	Pentad	A.G8, A.G23, A.A22, A.G18, A.G13
					Q343	parallel, 3 tetrads	1	Pentad	B.G13, B.G18, B.A22, B.G23, B.G8
21	6C63	RNA	X-Ray	Quadruplex (3 assemblies)	Q381	parallel, 3 tetrads	1	Hexad	A.G10, A.A14, A.G15, A.G20, A.A25, A.G26
					Q382	parallel, 3 tetrads	1	Hexad	B.G10, B.A14, B.G15, B.G20, B.A25, B.G26
					Q383	parallel, 3 tetrads	1	Hexad	C.G10, C.A14, C.G15, C.G20, C.A25, C.G26
22	6C64	RNA	X-Ray	Quadruplex (3 assemblies)	Q384	parallel, 3 tetrads	1	Hexad	A.G10, A.A14, A.G15, A.G20, A.A25, A.G26
					Q385	parallel, 3 tetrads	1	Hexad	B.G10, B.A14, B.G15, B.G20, B.A25, B.G26
					Q386	parallel, 3 tetrads	1	Hexad	C.G10, C.A14, C.G15, C.G20, C.A25, C.G26
23	6C65	RNA	X-Ray	Quadruplex (3 assemblies)	Q387	parallel, 3 tetrads	1	Hexad	A.G10, A.A14, A.G15, A.G20, A.A25, A.G26
					Q388	parallel, 3 tetrads	1	Hexad	B.G10, B.A14, B.G15, B.G20, B.A25, B.G26
					Q389	parallel, 3 tetrads	1	Hexad	C.G10, C.A14, C.G15, C.G20, C.A25, C.G26
24	6K84	RNA	NMR	Quadruplex	Q475	parallel, 4 tetrads	2	Hexad	A.G1, A.A3, A.G4, A.G7, A.A9, A.G10 A.G23, A.A22, A.G20, A.G17, A.A16, A.G14
25	6SX6	DNA	NMR	Quadruplex	Q495	mixed, 4 tetrads	1	Hexad	B.DG11, B.DA10, B.DG8, A.DG11, A.DA10, A.DG8
Quadruplexes listed in gray rows are identical to those in the white row above, but appear in other biological assemblies of the same PDB entry.
* QID denotes quaduplex structure identifier in the ONQUADRO database.
** Boldface indicates residues participating in the polyad that are not part of the central quartet.
a Structure formed by symmetric dimers or tetramers; the residue numbering in the structure does not correspond to the numbering within individual subunits.
b The formation of the polyad is inconclusive based on the available NMR restraints.
